# Supplementary material for: Swelling-Resistant, Crosslinked Polyvinyl Alcohol Membranes with High ZIF-8 Nanofiller Loadings as Effective Solid Electrolytes for Alkaline Fuel Cells
Source: Nanomaterials (Basel). 2022 Mar 4;12(5):865. doi: 10.3390/nano12050865 (PMC8912677; doi:10.3390/nano12050865)
Supplement: Supplementary file 1 [file nanomaterials-12-00865-s001.zip]

Archive with 1 entries (1 files):
- nanomaterials-1566896-supplementary.pdf
